# Supplementary material for: Preparation of Enzyme-Soluble Swim Bladder Collagen from Sea Eel (Muraenesox cinereus) and Evaluation Its Wound Healing Capacity
Source: Mar Drugs. 2023 Oct 3;21(10):525. doi: 10.3390/md21100525 (PMC10608547; doi:10.3390/md21100525)
Supplement: Supplementary file 1 [file marinedrugs-21-00525-s001.zip]

Archive with 1 entries (1 files):
- marinedrugs-2585917-supplementary.pdf
